# Supplementary material for: Surface Environment and Energy Density Effects on the Detection and Disinfection of Microorganisms Using a Portable Instrument
Source: Sensors (Basel). 2023 Feb 14;23(4):2135. doi: 10.3390/s23042135 (PMC9968048; doi:10.3390/s23042135)
Supplement: Supplementary file 1 [file sensors-23-02135-s001.zip]

Archive with 1 entries (1 files):
- sensors-2201890-supplementary.pdf
